# Supplementary material for: Real-World Neoadjuvant Systemic Therapy Utilization and Treatment Patterns in Patients with Early-Stage or Locally Advanced Triple-Negative Breast Cancer in Greece—The TRINITY Study
Source: Cancers (Basel). 2025 Dec 17;17(24):4023. doi: 10.3390/cancers17244023 (PMC12731357; doi:10.3390/cancers17244023)
Supplement: Supplementary file 1 [file cancers-17-04023-s001.zip]

Archive with 1 entries (1 files):
- cancers-3977057-supplementary.pdf
